# Supplementary material for: Signaling mechanism by the Staphylococcus aureus two-component system LytSR: role of acetyl phosphate in bypassing the cell membrane electrical potential sensor LytS
Source: F1000Res. 2016 Mar 22;4:79. Originally published 2015 Mar 26. [Version 2] doi: 10.12688/f1000research.6213.2 (PMC4830213; doi:10.12688/f1000research.6213.2)
Supplement: Raw data for the role of acetyl phosphate in bypassing the cell membrane electrical potential sensor LytS — Data 1 Autophosphorylation of LytS. Quantification of phosphorylated LytS bands by NIH Image J. Average of two trials. Data 2 Phosphorylation of LytR by acetyl phosphate. Quantification of phosphorylated LytR bands by NIH ImageJ. Data 3 Phosphorylation of LytR-N by acetyl phosphate. Quantification of phosphorylated LytR-N bands by NIH ImageJ. Data 4 Quantification of LytR bands in native-PAGEs (Figure 6A and B) by NIH Image J. LytR protein was phosphorylated by acetyl phosphate and its dephosphorylation by LytS was monitored by native-PAGE, whereby the phosphorylated dimer LytR becomes monomer after dephosphorylation. The column “corrected” represents the data after correcting for background signal at 0 min, and considering the band labeled “Monomer”, in the absence of LytS and ATP, as 100% unphosphorylated LytR. [file f1000research-4-8994-s0000.tgz › 1954128]

,Time (min),Cross section,Corrected (%)
-ATP; -LytS,0,9.3,0
"-ATP, +LytS",5,53.4,44.1
"-ATP, +LytS",15,63.7,54.4
"-ATP, +LytS",30,75,65.8
"+ATP, +LytS",5,64,54.8
"+ATP, +LytS",15,69.6,60.4
"+ATP, +LytS",30,79.9,70.6
,,,
no LytS,0,8.5,0
no LytS,5,14.5,10.4
no LytS,15,24.1,26.6
no LytS,30,30.7,37.9
